# Supplementary material for: Analysis of ANK3 and CACNA1C variants identified in bipolar disorder whole genome sequence data
Source: Bipolar Disord. 2014 Apr 10;16(6):583–91. doi: 10.1111/bdi.12203 (PMC4227602; doi:10.1111/bdi.12203)
Supplement: Supplementary file 3 — Table S1. Variants identified using the Knome VARIANTS software (Knome). VAF = variant allele(s) frequency. [file bdi0016-0583-SD3.xls]

## Sheet: Sheet1
Supplementary Table 1. Variants identified using the Knome VARIANTS software (Knome) VAF: Variant Allele(s) Frequency
Gene	Name	Chr	Pos	Reference Allele/Variant Allele(s)	1000G_VAF	1000G EUR_VAF	VAF	eurMLP
ANK3	rs78682113	10	61786363	C/T	0.0229	0.01	0.01	0.2
ANK3	rs114693358	10	61786398	C/T	0.0101	0	0.005	0.7
ANK3	10:61786761 (A/G)	10	61786761	A/G	0	0	0.005	0.7
ANK3	rs72816484	10	61786858	C/T	0.0179	0.05	0.045	0.13
ANK3	rs11816586	10	61786965	C/T	0.1099	0.2	0.23	0.46
ANK3	10:61787065 (TA/-)	10	61787065	TA/-	0	0	0.005	0.7
ANK3	rs12257876	10	61787076	C/A	0.0472	0.02	0.01	0.58
ANK3	rs1050745	10	61787249	C/T	0.2981	0.23	0.31	1.71
ANK3	rs79598579	10	61787482	C/T	0.006	0.01	0.005	0.37
ANK3	rs190133850	10	61787510	A/T	0.0005	0	0.005	0.7
ANK3	rs12265962	10	61787551	T/G	0.0449	0.01	0.01	0.2
ANK3	rs7078873	10	61787587	T/A	0.3146	0.37	0.435	1.05
ANK3	rs74155257	10	61788033	G/T	0.0137	0.01	0.01	0.2
ANK3	rs8677	10	61788243	T/A	0.0476	0.12	0.09	0.64
ANK3	rs187326819	10	61788616	-/T	0	0	0.01	1.39
ANK3	rs1802665	10	61788623	T/G	0.0824	0.1	0.105	0.08
ANK3	rs199763470	10	61788625	T/G	0	0	0.01	1.39
ANK3	10:61788626 (G/T)	10	61788626	G/T	0	0	0.01	1.39
ANK3	rs80034950	10	61789270	C/T	0.0197	0.001	0.01	0.98
ANK3	rs1049862	10	61789272	G/A	0.294	0.49	0.475	0.15
ANK3	rs188594839	10	61789458	GCATAAAAAAAATCATGCCATTAATGTGTGGAAGCAGCGAACACACACACACTTCTCGGTGAATTTTTACTTCCTGCTGACATTTCTTCCACGAATTTCTCAATACTGGCAGTAAAAACTTATGATCCTGTGGAAAGAGACAGTAGATAGTGAGTTTAGCTTTC/-	0.0005	0.001	0.005	0.44
ANK3	rs188594839	10	61789458	G/-	0.0005	0.001	0.005	0.44
ANK3	rs181062313	10	61789495	C/-	0.0005	0.001	0.005	0.44
ANK3	10:61789498 (AC/-)	10	61789498	AC/-	0	0	0.005	0.7
ANK3	10:61789512 (C/-)	10	61789512	C/-	0	0	0.005	0.7
ANK3	rs149282429	10	61789515	G/-	0.0009	0	0.005	0.7
ANK3	10:61789556 (C/-)	10	61789556	C/-	0	0	0.005	0.7
ANK3	rs141939315	10	61802477	C/T	0.0032	0.01	0.01	0.2
ANK3	rs139092048	10	61819543	C/A	0.0018	0.004	0.01	0.58
ANK3	10:61819783 (T/G)	10	61819783	T/G	0.0009	0.001	0.005	0.44
ANK3	rs147527383	10	61829951	T/C	0.0023	0.003	0.005	0.31
ANK3	rs61845768	10	61830584	T/C	0.0018	0	0.005	0.7
ANK3	rs140183285	10	61830642	T/A	0.0023	0.003	0.005	0.31
ANK3	rs10821668	10	61831271	T/C	0.1456	0.27	0.29	0.25
ANK3	rs28932171	10	61831290	T/C	0.0481	0.11	0.115	0.07
ANK3	rs41274672	10	61831651	C/G	0.022	0.01	0.01	0.2
ANK3	rs11599164	10	61831984	G/T	0.0481	0.11	0.115	0.07
ANK3	rs139972937	10	61832711	T/C	0	0	0.01	1.39
ANK3	rs148904927	10	61833414	A/G	0.005	0.01	0.005	0.37
ANK3	rs117475706	10	61835057	G/A	0.0032	0.01	0.015	0.41
ANK3	10:61841574 (T/-)	10	61841574	T/-	0.9922	0.99	1	0.79
ANK3	rs2393595	10	61842498	A/G	0.0943	0.11	0.12	0.16
ANK3	10:61843365 (C/G)	10	61843365	C/G	0.0009	0.003	0.005	0.31
ANK3	10:61900256 (G/A)	10	61900256	G/A	0	0	0.005	0.7
ANK3	rs6479694	10	61900356	A/C	0.9153	0.96	0.99	1.46
ANK3	10:61900727 (G/C)	10	61900727	G/C	0	0	0.005	0.7
ANK3	rs16914794	10	61900782	C/G	0.092	0.06	0.045	0.37
ANK3	10:61900857 (G/A)	10	61900857	G/A	0	0	0.005	0.7
ANK3	rs181454508	10	61900996	A/C	0.0014	0.003	0.005	0.31
ANK3	rs117421224	10	61901075	G/A	0.0128	0.03	0.005	1.39
ANK3	10:61901317 (-/TG)	10	61901317	-/TG	0	0	0.005	0.7
ANK3	10:61901321 (T/G)	10	61901321	T/G	0	0	0.005	0.7
ANK3	rs41283526	10	61905727	T/C	0.0073	0.02	0.005	0.95
ANK3	10:61941143 (C/G)	10	61941143	C/G	0	0	0.005	0.7
ANK3	rs34796699	10	61956386	-/A	0	0	0.08	11.33
ANK3	rs34796699	10	61956387	A/AA	0	0	0.08	11.33
ANK3	10:61958307 (G/T)	10	61958307	G/T	0.0005	0.001	0.005	0.44
ANK3	10:62149642 (C/T)	10	62149642	C/T	0	0	0.005	0.7
ANK3	rs77622274	10	62149864	T/C	0.0646	0.12	0.095	0.5
ANK3	10:62150190 (G/A)	10	62150190	G/A	0	0	0.005	0.7
ANK3	rs1551684	10	62150203	G/A	0.0875	0.13	0.105	0.48
ANK3	rs1551683	10	62150359	C/T	0.0875	0.13	0.105	0.48
ANK3	rs139578151	10	62150361	G/T	0.0023	0.004	0.005	0.23
ANK3	rs3045444	10	62150487	-/AC/AAACAC	0	0	0.03	4.19
ANK3	10:62332894 (-/A)	10	62332894	-/A	0	0	0.005	0.7
ANK3	10:62332895 (A/AA)	10	62332895	A/AA	0	0	0.005	0.7
ANK3	10:62332985 (T/-)	10	62332985	T/-	0	0	0.015	2.09
ANK3	10:62333120 (ACCAACCA/-)	10	62333120	ACCAACCA/-	0.0055	0.01	0.01	0.2
ANK3	rs7903279	10	62333324	C/T	0.4414	0.53	0.5	0.35
ANK3	rs1442547	10	62333559	A/G	0.4483	0.53	0.5	0.35
ANK3	rs1442548	10	62333585	G/A	0.2399	0.18	0.2	0.29
ANK3	rs74659950	10	62333617	T/C	0.0627	0.1	0.1	0
ANK3	rs151007800	10	62333665	C/T	0.0046	0.01	0.01	0.2
ANK3	10:62493812 (G/C)	10	62493812	G/C	0	0	0.005	0.7
ANK3	rs112339619	10	62493816	G/A	0.0311	0.03	0.035	0.13
ANK3	rs184389434	10	62493837	T/A	0.0005	0	0.01	1.39
ANK3	rs1904397	10	62493860	C/A	0.1145	0.2	0.155	0.83
ANK3	rs1904398	10	62493950	A/C	0.5614	0.51	0.505	0.05
ANK3	10:62494029 (A/G)	10	62494029	A/G	0	0	0.005	0.7
ANK3	10:62494113 (C/T)	10	62494113	C/T	0	0	0.005	0.7
ANK3	10:62494201 (CT/CTATATTAT)	10	62494201	CT/CTATATTAT	0.1145	0.2	0.15	0.97
ANK3	rs144130033	10	62494201	-/TATATTA	0	0	0.15	27.68
CACNA1C	rs723672	12	2161561	C/T	0.6328	0.47	0.445	0.27
CACNA1C	rs75639014	12	2161642	C/T	0.1722	0.06	0.03	1.01
CACNA1C	12:2161733 (G/C)	12	2161733	G/C	0	0	0.005	0.7
CACNA1C	rs190532500	12	2161868	G/A	0.0371	0.05	0.03	0.67
CACNA1C	12:2161930 (C/T)	12	2161930	C/T	0	0	0.005	0.7
CACNA1C	12:2161934 (G/A)	12	2161934	G/A	0	0	0.01	1.39
CACNA1C	12:2161984 (C/A)	12	2161984	C/A	0	0	0.005	0.7
CACNA1C	rs181910852	12	2162048	C/T	0.0829	0.05	0.005	2.42
CACNA1C	12:2162059 (-/GGGG/CGGG/AGGG)	12	2162059	-/GGGG/CGGG/AGGG	0	0	0.075	10.61
CACNA1C	12:2162201 (-/CGGCG)	12	2162201	-/CGGCG	0	0	0.005	0.7
CACNA1C	12:2162217 (G/A)	12	2162217	G/A	0	0	0.03	4.19
CACNA1C	rs55792866	12	2229476	G/A	0.0169	0.02	0.025	0.37
CACNA1C	12:2272007 (C/T)	12	2272007	C/T	0	0	0.015	2.09
CACNA1C	12:2284208 (-/TGTTCAAACCTGTGT)	12	2284208	-/TGTTCAAACCTGTGT	0	0	0.035	4.9
CACNA1C	12:2286800 (-/TCTTTCTT)	12	2286800	-/TCTTTCTT	0	0	0.105	14.97
CACNA1C	12:2286819 (-/TT)	12	2286819	-/TT	0	0	0.02	2.79
CACNA1C	12:2286820 (-/T)	12	2286820	-/T	0	0	0.02	2.79
CACNA1C	12:2291321 (-/AT)	12	2291321	-/AT	0	0	0.01	1.39
CACNA1C	12:2292413 (-/A)	12	2292413	-/A	0	0	0.43	82.17
CACNA1C	12:2292742 (-/C)	12	2292742	-/C	0	0	0.01	1.39
CACNA1C	rs113414207	12	2292742	-/C	0	0	0.01	1.39
CACNA1C	rs79398153	12	2295156	C/T	0.016	0.01	0.04	2.16
CACNA1C	rs116947827	12	2295261	C/T	0.006	0.01	0.04	2.16
CACNA1C	12:2296694 (-/T)	12	2296694	-/T	0	0	0.465	89.44
CACNA1C	12:2296695 (GG/TGG)	12	2296695	GG/TGG	0	0	0.465	89.44
CACNA1C	12:2297340 (-/CT)	12	2297340	-/CT	0	0	0.01	1.39
CACNA1C	12:2297530 (-/CT)	12	2297530	-/CT	0	0	0.51	98.96
CACNA1C	12:2300919 (-/CA)	12	2300919	-/CA	0	0	0.01	1.39
CACNA1C	12:2300934 (-/CTCCACAGGCACAT)	12	2300934	-/CTCCACAGGCACAT	0	0	0.015	2.09
CACNA1C	12:2301013 (-/CACT)	12	2301013	-/CACT	0.2788	0.32	0.41	1.78
CACNA1C	12:2301016 (-/T)	12	2301016	-/T	0.2788	0.32	0.41	1.78
CACNA1C	12:2301048 (-/G)	12	2301048	-/G	0	0	0.41	78.06
CACNA1C	12:2301049 (-/T)	12	2301049	-/T	0	0	0.41	78.06
CACNA1C	12:2301051 (-/C)	12	2301051	-/C	0	0	0.41	78.06
CACNA1C	12:2301188 (-/ATAC/ACAC)	12	2301188	-/ATAC/ACAC	0	0	0.435	83.2
CACNA1C	12:2302620 (-/A)	12	2302620	-/A	0	0	0.01	1.39
CACNA1C	12:2302621 (-/A/AA)	12	2302621	-/A/AA	0	0	0.445	85.27
CACNA1C	12:2308364 (-/GG)	12	2308364	-/GG	0	0	0.01	1.39
CACNA1C	12:2308644 (-/C)	12	2308644	-/C	0	0	0.01	1.39
CACNA1C	rs73033311	12	2308797	C/T	0.0197	0.04	0.075	1.39
CACNA1C	rs117222543	12	2310614	G/C	0.005	0	0.01	1.39
CACNA1C	12:2314099 (AAAGTATAA/-)	12	2314099	AAAGTATAA/-	0	0	0.01	1.39
CACNA1C	12:2314103 (-/A)	12	2314103	-/A	0	0	0.025	3.49
CACNA1C	12:2317001 (-/AA/AAA)	12	2317001	-/AA/AAA	0	0	0.43	82.17
CACNA1C	12:2317010 (A/C)	12	2317010	A/C	0.3375	0.36	0.44	1.45
CACNA1C	12:2317010 (AC/CC)	12	2317010	AC/CC	0.3375	0.36	0.44	1.45
CACNA1C	12:2321310 (-/C)	12	2321310	-/C	0	0	0.01	1.39
CACNA1C	rs1016388	12	2321868	A/T	0.5009	0.41	0.5	1.66
CACNA1C	rs12424245	12	2322513	G/A	0.1914	0.32	0.395	1.34
CACNA1C	12:2323140 (-/T)	12	2323140	-/T	0	0	0.43	82.17
CACNA1C	rs2283290	12	2323621	G/A/T	0.1113	0.15	0.22	1.74
CACNA1C	12:2323807 (A/C)	12	2323807	A/C	0	0	0.01	1.39
CACNA1C	rs11062159	12	2326224	G/A	0.2202	0.32	0.395	1.34
CACNA1C	12:2328828 (A/T)	12	2328828	A/T	0	0	0.01	1.39
CACNA1C	12:2329069 (G/T)	12	2329069	G/T	0	0	0.01	1.39
CACNA1C	rs11062161	12	2329970	C/T	0.2523	0.36	0.455	1.89
CACNA1C	rs10774034	12	2330458	C/T	0.2729	0.37	0.455	1.57
CACNA1C	rs3922316	12	2331144	A/C	0.2972	0.33	0.405	1.32
CACNA1C	rs2190771	12	2331192	G/T	0.2917	0.33	0.405	1.32
CACNA1C	rs10848642	12	2331572	G/A	0.2944	0.33	0.405	1.32
CACNA1C	rs11062162	12	2332104	G/A	0.3214	0.36	0.455	1.89
CACNA1C	rs4765904	12	2332393	A/C	0.2903	0.33	0.405	1.32
CACNA1C	12:2332571 (T/-)	12	2332571	T/-	0	0	0.005	0.7
CACNA1C	rs1108222	12	2332856	A/C	0.288	0.32	0.395	1.34
CACNA1C	rs1108074	12	2333484	C/T	0.3246	0.33	0.405	1.32
CACNA1C	rs1108073	12	2333638	C/T	0.3251	0.36	0.455	1.89
CACNA1C	12:2334223 (-/G)	12	2334223	-/G	0	0	0.01	1.39
CACNA1C	12:2335287 (-/CG)	12	2335287	-/CG	0	0	0.01	1.39
CACNA1C	12:2335288 (-/CG/CGCG)	12	2335288	-/CG/CGCG	0	0	0.015	2.09
CACNA1C	12:2335298 (-/A/C)	12	2335298	-/A/C	0	0	0.04	5.61
CACNA1C	12:2335301 (-/G/A)	12	2335301	-/G/A	0	0	0.015	2.09
CACNA1C	12:2335333 (-/ACACACAG/ACACACAC)	12	2335333	-/ACACACAG/ACACACAC	0	0	0.01	1.39
CACNA1C	12:2335340 (-/G/C)	12	2335340	-/G/C	0	0	0.01	1.39
CACNA1C	12:2335340 (-/G/C)	12	2335341	-/G/C	0	0	0.01	1.39
CACNA1C	rs2239030	12	2335941	G/A	0.4844	0.42	0.5	1.37
CACNA1C	12:2336695 (G/A)	12	2336695	G/A	0	0	0.01	1.39
CACNA1C	rs2283291	12	2337460	G/A	0.484	0.42	0.5	1.37
CACNA1C	rs2239033	12	2337746	A/C	0.484	0.42	0.5	1.37
CACNA1C	12:2338101 (-/TA/TATG)	12	2338101	-/TA/TATG	0	0	0.07	9.89
CACNA1C	12:2338102 (-/TG)	12	2338102	-/TG	0	0	0.06	8.45
CACNA1C	rs3794297	12	2338396	C/T	0.4831	0.42	0.5	1.37
CACNA1C	12:2338946 (G/A)	12	2338946	G/A	0	0	0.01	1.39
CACNA1C	12:2339781 (G/C)	12	2339781	G/C	0	0	0.01	1.39
CACNA1C	12:2341084 (-/T)	12	2341084	-/T	0	0	0.01	1.39
CACNA1C	12:2341393 (-/G)	12	2341393	-/G	0	0	0.01	1.39
CACNA1C	12:2341397 (G/T)	12	2341397	G/T	0	0	0.02	2.79
CACNA1C	12:2347245 (-/TT)	12	2347245	-/TT	0	0	0.01	1.39
CACNA1C	12:2349920 (-/TGGCCTCCTCA)	12	2349920	-/TGGCCTCCTCA	0	0	0.035	4.9
CACNA1C	12:2349920 (GTGGCCTCCTCAT/GT)	12	2349920	GTGGCCTCCTCAT/GT	0	0	0.035	4.9
CACNA1C	rs144110899	12	2351551	C/T	0.006	0.01	0.04	2.16
CACNA1C	12:2352902 (G/A)	12	2352902	G/A	0	0	0.01	1.39
CACNA1C	rs112312080	12	2354510	C/T	0.0014	0.001	0.015	1.56
CACNA1C	rs73033370	12	2354530	G/A	0.0114	0.02	0.045	1.33
CACNA1C	12:2354984 (C/T)	12	2354984	C/T	0	0	0.01	1.39
CACNA1C	12:2362014 (G/C)	12	2362014	G/C	0	0	0.01	1.39
CACNA1C	12:2365088 (G/T)	12	2365088	G/T	0	0	0.52	101.1
CACNA1C	12:2365131 (C/T)	12	2365131	C/T	0	0	0.05	7.03
CACNA1C	12:2370397 (-/A)	12	2370397	-/A	0	0	0.035	4.9
CACNA1C	12:2370911 (-/ACACAC)	12	2370911	-/ACACAC	0	0	0.05	7.03
CACNA1C	rs148008322	12	2372936	C/T	0.0005	0	0.01	1.39
CACNA1C	12:2375362 (-/TT)	12	2375362	-/TT	0	0	0.05	7.03
CACNA1C	12:2381652 (G/A)	12	2381652	G/A	0	0	0.01	1.39
CACNA1C	12:2385027 (-/A)	12	2385027	-/A	0	0	0.05	7.03
CACNA1C	rs180949249	12	2385245	-/A	0.0252	0.02	0.05	1.73
CACNA1C	12:2385246 (G/T)	12	2385246	G/T	0	0	0.05	7.03
CACNA1C	12:2389778 (G/A)	12	2389778	G/A	0	0	0.05	7.03
CACNA1C	12:2391029 (-/T)	12	2391029	-/T	0	0	0.01	1.39
CACNA1C	12:2392186 (-/T)	12	2392186	-/T	0	0	0.01	1.39
CACNA1C	rs146482058	12	2403077	-/T	0	0	0.05	7.03
CACNA1C	rs138855206	12	2413065	G/A	0.0005	0.001	0.015	1.56
CACNA1C	12:2418658 (-/AC)	12	2418658	-/AC	0	0	0.015	2.09
CACNA1C	12:2418658 (-/T/TAC)	12	2418658	-/T/TAC	0	0	0.02	2.79
CACNA1C	12:2418659 (AC/ACAC)	12	2418659	AC/ACAC	0	0	0.015	2.09
CACNA1C	12:2419508 (-/A)	12	2419508	-/A	0	0	0.045	6.32
CACNA1C	12:2419516 (A/T/AAT)	12	2419516	A/T/AAT	0	0	0.04	5.61
CACNA1C	12:2421980 (-/T)	12	2421980	-/T	0	0	0.015	2.09
CACNA1C	12:2423175 (G/C)	12	2423175	G/C	0	0	0.01	1.39
CACNA1C	rs2283295	12	2423911	G/A	0.1397	0.1	0.15	1.36
CACNA1C	rs191953785	12	2425097	C/T	0.0009	0	0.015	2.09
CACNA1C	rs2238061	12	2425788	G/A	0.1502	0.1	0.15	1.36
CACNA1C	rs112532048	12	2694651	C/T	0.0037	0.01	0.005	0.37
CACNA1C	12:2694668 (G/A)	12	2694668	G/A	0	0	0.01	1.39
CACNA1C	12:2788668 (C/G)	12	2788668	C/G	0.0005	0.001	0.005	0.44
CACNA1C	rs10848683	12	2791130	C/T	0.6648	0.82	0.8	0.29
CACNA1C	rs10774053	12	2791132	A/G	0.756	0.83	0.81	0.3
CACNA1C	rs10774054	12	2791205	A/G	1	1	1	0
CACNA1C	rs11062319	12	2800649	C/T	0.8443	0.84	0.81	0.52
CACNA1C	12:2800689 (A/G)	12	2800689	A/G	0	0	0.005	0.7
CACNA1C	12:2800954 (GCACGGGCCACGCCGAGCTCCCGGCCA/-)	12	2800954	GCACGGGCCACGCCGAGCTCCCGGCCA/-	0	0	0.005	0.7
CACNA1C	12:2801016 (C/G/CGCCGCCGGGAAGGG)	12	2801016	C/G/CGCCGCCGGGAAGGG	0.9954	1	0.945	7.74
CACNA1C	rs67257957	12	2801016	-/GCCGCCGGGAAGGG	0	0	0.94	200.63
CACNA1C	12:2801133 (T/A)	12	2801133	T/A	0	0	0.005	0.7
CACNA1C	rs3518	12	2801233	C/T	0.0005	0.001	0.005	0.44
CACNA1C	rs113329024	12	2801469	-/T	0	0	0.17	31.37
CACNA1C	rs143803992	12	2801665	C/T	0.0032	0.01	0.005	0.37
CACNA1C	12:2803097 (T/G)	12	2803097	T/G	0	0	0.005	0.7
CACNA1C	12:2804191 (T/G)	12	2804191	T/G	0	0	0.005	0.7
CACNA1C	12:2804268 (T/-)	12	2804268	T/-	0.1049	0.04	0.05	0.26
CACNA1C	12:2804268 (T/-)	12	2804268	T/-	0.1049	0.04	0.05	0.26
CACNA1C	rs7316246	12	2804455	G/A	0.1044	0.04	0.05	0.26
CACNA1C	rs12809807	12	2804664	C/A	0.0678	0.03	0.03	0.01
CACNA1C	12:2804832 (G/-)	12	2804832	G/-	0.0147	0.03	0.03	0.01
CACNA1C	12:2804832 (G/-)	12	2804832	G/-	0.0147	0.03	0.03	0.01
CACNA1C	rs10466907	12	2804976	T/G	0.1909	0.04	0.055	0.43
CACNA1C	rs4765975	12	2805196	T/A	0.7843	0.96	0.945	0.43
CACNA1C	rs188226168	12	2805512	A/G	0.0027	0.01	0.005	0.37
CACNA1C	rs7957163	12	2805632	/AC	0.1909	0.04	0.055	0.43
CACNA1C	rs184753996	12	2806333	A/C	0.0105	0	0.01	1.39
CACNA1C	rs4765976	12	2806335	A/C	0.9757	1	1	0
CACNA1C	12:2806546 (G/A)	12	2806546	G/A	0	0	0.005	0.7
CACNA1C	rs181496343	12	2806898	T/C	0.0032	0.01	0.01	0.2
