# Supplementary material for: Analysis of ANK3 and CACNA1C variants identified in bipolar disorder whole genome sequence data
Source: Bipolar Disord. 2014 Apr 10;16(6):583–91. doi: 10.1111/bdi.12203 (PMC4227602; doi:10.1111/bdi.12203)
Supplement: Supplementary file 4 — Table S2. Allele-specific primers designed using Primer Picker (KBiosciences) for genotyping. [file bdi0016-0583-SD4.xls]

## Sheet: primers
Supplementary Table 2. Allele-specific primers designed using Primer Picker (KBiosciences) for genotyping
name	primer sequence
ANK3_rs139972937_ALA	GAAGGTGACCAAGTTCATGCTGACAGAACTGCTGGCATCCAA
ANK3_rs139972937_ALG	GAAGGTCGGAGTCAACGGATTGACAGAACTGCTGGCATCCAG
ANK3_rs139972937_C1	CAGGGCCATGCTGTCTTGCCTT
ANK3_10:61788626 (C/A)_ALC	GAAGGTGACCAAGTTCATGCTCCAATTTTTCAATGAAATGACCTAAAAACAAC
ANK3_10:61788626 (C/A)_ALA	GAAGGTCGGAGTCAACGGATTCCAATTTTTCAATGAAATGACCTAAAAACAAA
ANK3_10:61788626 (C/A)_C2	CCCTAAAGCAACTACCGTATAGGTTATTT
ANK3_rs184389434 _ALA	GAAGGTGACCAAGTTCATGCTGGAGTGCAGCAAAACCCTTATCATA
ANK3_rs184389434 _ALT	GAAGGTCGGAGTCAACGGATTGGAGTGCAGCAAAACCCTTATCATT
ANK3_rs184389434 _C2	GACCTCTGAGCGTCCTTGTTTCTA
CACNA1C_12:2161934 (G/A)_ALG	GAAGGTGACCAAGTTCATGCTGGGCGGCGCTGCCGCGG
CACNA1C_12:2161934 (G/A)_ALA	GAAGGTCGGAGTCAACGGATTGGGCGGCGCTGCCGCGA
CACNA1C_12:2161934 (G/A)_C2	CGGCGGACTGGAGCCCGAA
CACNA1C_12:2694668 (G/A)_ALG	GAAGGTGACCAAGTTCATGCTCCAGGAAGGAGACAGCTC
CACNA1C_12:2694668 (G/A_ALA	GAAGGTCGGAGTCAACGGATTAGCTCCAGGAAGGAGACAGCTT
CACNA1C_12:2694668 (G/A_C2	AGAGTCTCCACCCGCCACCAA
CACNA1C_rs146482058_F1	GAAGGTGACCAAGTTCATGCTAAGAGTTCTCTGTCACCTTAAGAAAAAAA
CACNA1C_rs146482058_F2	GAAGGTCGGAGTCAACGGATTAAGAGTTCTCTGTCACCTTAAGAAAAAAT
CACNA1C_rs146482058_R2	GTGTCTGCCAGTGCTTACACTATAATTTA
CACNA1C_rs79398153_F2	GAAGGTGACCAAGTTCATGCTTGGTTTTCTCAGCCAGGGCAC
CACNA1C_rs79398153_F2	GAAGGTCGGAGTCAACGGATTGGTTTTCTCAGCCAGGGCAT
CACNA1C_rs79398153_R1	GAACCGAGTGAGGTGCCTGGAA
CACNA1C_rs191953785_F1	GAAGGTGACCAAGTTCATGCTGTTGTTGTTCTCTTGCCCGATG
CACNA1C_rs191953785_F2	GAAGGTCGGAGTCAACGGATTCTGTTGTTGTTCTCTTGCCCGATA
CACNA1C_rs191953785_R1	GTCAAAGTCTCTTAATGTCACTGAAGCTT
CACNA1C_rs112312080_F1	GAAGGTGACCAAGTTCATGCTGTCAATGAAAATTTAAACCCGGGTGG
CACNA1C_rs112312080_F2	GAAGGTCGGAGTCAACGGATTAGTCAATGAAAATTTAAACCCGGGTGA
CACNA1C_rs112312080_R1	CATTGAGAACCCTTCAGCACATGCAT
CACNA1C_rs113414207 _F1	GAAGGTGACCAAGTTCATGCTGGACAGACCCCCCCCCG
CACNA1C_rs113414207 _F2	GAAGGTCGGAGTCAACGGATTGGACAGACCCCCCCCCC
CACNA1C_rs113414207 _R1	CTTCATTTGTGTGGGACCGTGACAT
CACNA1C_12: 2329069 (G/T)_F1	GAAGGTGACCAAGTTCATGCTGAAAGCCTCCCTCCTGGGC
CACNA1C_12: 2329069 (G/T)_F2	GAAGGTCGGAGTCAACGGATTGGAAAGCCTCCCTCCTGGGA
CACNA1C_12: 2329069 (G/T)_R2	AGTCTGGAGGCCTGGTGACCTA
CACNA1C_12: 2423175 (G/C)_F1	GAAGGTGACCAAGTTCATGCTGGAAAGGCCGTGTGCCC
CACNA1C_12: 2423175 (G/C)_F2	GAAGGTCGGAGTCAACGGATTCTGGAAAGGCCGTGTGCCG
CACNA1C_12: 2423175 (G/C)_R1	CCAGGGAGGCTCAGGAAAATATCAA
