# Supplementary material for: Analysis of ANK3 and CACNA1C variants identified in bipolar disorder whole genome sequence data
Source: Bipolar Disord. 2014 Apr 10;16(6):583–91. doi: 10.1111/bdi.12203 (PMC4227602; doi:10.1111/bdi.12203)
Supplement: Supplementary file 5 — Table S3. Next Generation Sequencing Control information. [file bdi0016-0583-SD5.xlsx]

## Sheet: Sheet1
Suplementary Table 3. NGS QC information
ID		Mean depth coverage	proportion called	proportion called heterozygous	Ti/Tv Ratio
All samples	Mean	37.0164	0.902617	0.00122746	2.04426
	SD	3.95673	0.00250049	3.20274e-05	0.00287854
1		37.2632	0.905858	0.00117451	2.04516
2		40.8287	0.906083	0.00121756	2.04463
3		38.5568	0.900863	0.00123784	2.04362
4		36.824	0.900726	0.00122828	2.04278
5		41.0831	0.900893	0.00125486	2.04179
6		41.2332	0.900985	0.0012713	2.04178
7		37.0194	0.905646	0.00120529	2.04247
8		39.7243	0.906228	0.00121023	2.0391
9		42.5251	0.905531	0.00120546	2.04286
10		36.6081	0.905672	0.00121896	2.0438
11		40.3163	0.900945	0.00124816	2.04215
12		39.1183	0.906102	0.00123783	2.04173
13		40.7779	0.901059	0.00126835	2.0416
14		38.1251	0.90076	0.0012717	2.04583
15		39.8893	0.905987	0.00124301	2.0411
16		37.5221	0.90595	0.00121127	2.04333
17		34.8541	0.900354	0.00120816	2.04706
18		32.0365	0.900278	0.00121488	2.04759
19		37.0808	0.90607	0.00120739	2.0441
20		34.6843	0.905715	0.00119816	2.04366
21		43.7254	0.901352	0.00124903	2.04052
22		43	0.901282	0.00124926	2.04581
23		40.4237	0.900925	0.00124211	2.04117
24		40.84	0.900975	0.00125605	2.04264
25		32.3852	0.899925	0.00120029	2.0482
26		39.4407	0.900651	0.00123844	2.04546
27		30.6408	0.899779	0.00120086	2.04837
28		33.4748	0.900389	0.00123863	2.04459
29		31.8646	0.900182	0.00121431	2.04753
30		33.254	0.900394	0.00123203	2.04794
31		40.2263	0.9009	0.00124733	2.04279
32		32.1527	0.899616	0.00121227	2.04554
33		36.7585	0.905174	0.00119213	2.04327
34		35.9637	0.905076	0.00118024	2.04316
35		36.3102	0.900137	0.00122695	2.04133
36		41.0825	0.900398	0.00124775	2.04401
37		37.6233	0.90031	0.00122999	2.04157
38		43.4853	0.900818	0.00125243	2.04391
39		31.3436	0.90009	0.00118913	2.04886
40		39.5252	0.900727	0.00125614	2.04246
41		37.1907	0.90069	0.00124225	2.04297
42		37.4491	0.905721	0.00121897	2.04498
43		31.5352	0.900088	0.00121098	2.04405
44		39.3903	0.900777	0.001266	2.04553
45		38.8577	0.905885	0.00125948	2.04465
46		31.3035	0.904984	0.0011691	2.04476
47		34.1786	0.905722	0.00119629	2.04456
48		43.9489	0.901704	0.00126636	2.04277
49		33.8233	0.900576	0.0012521	2.04399
50		30.699	0.905381	0.00119022	2.04514
51		31.8653	0.900481	0.00121982	2.04657
52		39.3464	0.901062	0.00124919	2.04485
53		30.4096	0.905329	0.00117408	2.04697
54		41.4727	0.906506	0.00121564	2.04426
55		38.4841	0.90618	0.00119946	2.04591
56		36.3889	0.905984	0.0012143	2.04653
57		37.3881	0.901036	0.00121963	2.04403
58		38.3185	0.90119	0.00123257	2.04154
59		38.348	0.901005	0.0012533	2.04412
60		41.3476	0.906474	0.00124987	2.04494
61		42.3029	0.901611	0.00129054	2.04185
62		34.6999	0.900929	0.00124021	2.04409
63		35.4244	0.905977	0.00121619	2.04515
64		35.3512	0.905842	0.00120637	2.04324
65		35.347	0.900775	0.00124872	2.04506
66		33.6737	0.900763	0.00124271	2.0455
67		36.1138	0.901001	0.00124242	2.04137
68		35.4911	0.900947	0.00124374	2.04569
69		37.657	0.900992	0.00124828	2.04264
70		38.6519	0.906708	0.00124655	2.0442
71		37.2274	0.901318	0.00126694	2.04624
72		37.6371	0.906397	0.00123626	2.04454
73		38.2517	0.901432	0.00126422	2.04311
74		35.7557	0.906363	0.00121199	2.04761
75		39.5528	0.901418	0.00126304	2.04469
76		34.9482	0.899784	0.0011821	2.04836
77		34.8993	0.900109	0.00119921	2.04409
78		34.7643	0.900232	0.00124212	2.04532
79		34.0492	0.900122	0.00121478	2.04697
80		34.021	0.905053	0.00116371	2.04427
82		30.3702	0.904029	0.00109024	2.02528
83		36.0233	0.906261	0.00121862	2.04681
84		36.6246	0.9008	0.00124816	2.04216
85		49.8143	0.901934	0.00128423	2.04359
86		39.6609	0.901216	0.00121656	2.04713
87		38.3168	0.90616	0.00119725	2.04385
88		39.6443	0.906165	0.00119458	2.04737
89		47.0009	0.901608	0.00128797	2.04035
90		31.6115	0.900531	0.00120989	2.04771
91		33.7405	0.900808	0.00124117	2.04603
92		34.7679	0.905737	0.0012064	2.0442
93		33.6905	0.900722	0.00123831	2.04721
94		33.699	0.90062	0.00123995	2.04627
95		39.6075	0.906189	0.00124703	2.04244
96		31.5435	0.900428	0.00121776	2.04853
97		32.0997	0.900631	0.00123939	2.04635
98		32.9985	0.905562	0.00121912	2.04481
99		35.8838	0.900715	0.00125522	2.0444
100		47.3916	0.901563	0.00128994	2.04102
